# Supplementary material for: Large Subunit of the Human Herpes Simplex Virus Terminase as a Promising Target in Design of Anti-Herpesvirus Agents
Source: Molecules. 2023 Oct 31;28(21):7375. doi: 10.3390/molecules28217375 (PMC10649544; doi:10.3390/molecules28217375)
Supplement: Supplementary file 1 [file molecules-28-07375-s001.zip]

Archive with 1 entries (1 files):
- molecules-2636586-SI.pdf
